# Supplementary material for: JASPer controls interphase histone H3S10 phosphorylation by chromosomal kinase JIL-1 in Drosophila
Source: Nat Commun. 2019 Nov 25;10:5343. doi: 10.1038/s41467-019-13174-6 (PMC6877644; doi:10.1038/s41467-019-13174-6)
Supplement: Supplementary file 6 — Source Data [file 41467_2019_13174_MOESM6_ESM.xlsx]

## Sheet: Fig.1a
	Infrared detection (Li-cor odyssey)
	Anti-JIL-1 (hope)
	Infrared detection (Li-cor odyssey)
	Anti-JASPer(GP14)

## Sheet: Fig.1b
	Coomassie staining of purified recombinant JJ-complex

## Sheet: Fig.1d
	Inputs (0000655_01)
	Infrared detection (Li-cor odyssey)
	Anti-JIL-1 (hope)-Rabbit (800 nm/green)
	Anti-JASPer (GP14) (700 nm/red)
	Anti-Flag IP's (0000655_06)
	Infrared detection (Li-cor odyssey)
	Anti-JIL-1 (hope)-Rabbit (800 nm/green)
	Anti-JASPer (GP14) (700 nm/red)

## Sheet: Fig.1e
	Inputs (0000783_01)
	Infrared detection (Li-cor odyssey)
	Anti-JIL-1 (hope)-Rabbit (800 nm/green)
	Anti-JASPer (GP14) (700 nm/red)
	Anti-Flag IP's (0000783_01)
	Infrared detection (Li-cor odyssey)
	Anti-JIL-1 (hope)-Rabbit (800 nm/green)
	Anti-JASPer (GP14) (700 nm/red)

## Sheet: Fig.2c
	Salivary glands (SG) lysate
	Anti-Tubulin (Tub)
	Anti-JIL-1 (hope)
	Anti-JASPer (GP13)
	Anti- H3Ser10ph (S10ph-cs)
	Anti- H3K9me2 (K9me2)
	Anti-total H3 (H3)
	ECL detection

## Sheet: Fig.2e
RNAi efficiency
ECL detection with Chemidoc touch

## Sheet: Fig. S4e
Cold kinase assay			Infrared detection (Li-cor odyssey)
Infrared detection (Li-cor odyssey)			Anti H3Ser10Ph-Rabbit (600 nm)
Anti H3Ser10Ph-Rabbit (600 nm)

## Sheet: Fig. S4f
Cold kinase assay
Infrared detection (Li-cor odyssey)
Anti H3Ser10Ph (700 nm)
Reincubation with:
Anti-H4- (800 nm)
Reincubation with:
Anti-H3K36me3 (800 nm)
